# Supplementary material for: Influence of 3D Printer Type, Resin Material, Thickness, and Geometry on the Mechanical Properties of Directly Printed Clear Aligners
Source: Polymers (Basel). 2026 Jun 13;18(12):1486. doi: 10.3390/polym18121486 (PMC13307045; doi:10.3390/polym18121486)
Supplement: Supplementary file 1 [file polymers-18-01486-s001.zip]

Archive with 1 entries (1 files):
- polymers-4342148-supplementary.pdf
